# Supplementary material for: The Greasy Pole Syndrome in Alliaria petiolata (Brassicaceae): The Pubescence and Wax Coverage on Stems Reduce Invasion by Lasius niger Ants
Source: Plants (Basel). 2024 Jul 13;13(14):1932. doi: 10.3390/plants13141932 (PMC11280409; doi:10.3390/plants13141932)
Supplement: Supplementary file 1 [file plants-13-01932-s001.zip]

Archive with 5 entries (5 files):
- Table S2.pdf
- Table S1.pdf
- Video S1.mp4
- Figure S1.pdf
- Video S2.mp4
